# Supplementary material for: The use of live food as a vehicle of soybean meal for nutritional programming of largemouth bass Micropterus salmoides
Source: Sci Rep. 2021 May 25;11:10899. doi: 10.1038/s41598-021-89803-2 (PMC8149696; doi:10.1038/s41598-021-89803-2)
Supplement: Supplementary file 1 — Supplementary Information 1. [file 41598_2021_89803_MOESM1_ESM.xlsx]

## Sheet: Histology
PAPER:	The Use of Live Food as a Vehicle of Soybean Meal for Nutritional Programming of Largemouth Bass Micropterus salmoides
AUTHORS:	Molinari, GS., Wojno, M., Kwasek, K.
CRITERIA:	Intestinal Histology
TISSUE:	Distal Intestine
METHODS:	Villus Measurements
UNIT:	μm
Intestinal Segment: Distal
Group	Length	Group	Width	Group	Ratio
+Control	517.04	+Control	175.75	+Control	2.94191
+Control	435.23	+Control	153.98	+Control	2.82654
+Control	531.24	+Control	90.18	+Control	5.89088
+Control	489.32	+Control	144.37	+Control	3.38935
+Control	362.44	+Control	95.65	+Control	3.78923
+Control	531.07	+Control	144.64	+Control	3.67167
+Control	456.14	+Control	146.51	+Control	3.11337
+Control	537.45	+Control	105.98	+Control	5.07124
+Control	544.05	+Control	124.19	+Control	4.38079
+Control	477.81	+Control	112.33	+Control	4.25363
+Control	635.37	+Control	204.15	+Control	3.11227
+Control	711.31	+Control	193.14	+Control	3.68287
+Control	519.34	+Control	125.52	+Control	4.13751
+Control	644	+Control	130.33	+Control	4.9413
+Control	503.87	+Control	131.17	+Control	3.84135
+Control	514.66	+Control	121.37	+Control	4.24042
+Control	453.45	+Control	69.27	+Control	6.54612
+Control	501.07	+Control	85.97	+Control	5.82843
+Control	376.58	+Control	65.11	+Control	5.78375
+Control	658.81	+Control	84.51	+Control	7.79565
+Control	586.09	+Control	99.56	+Control	5.8868
+Control	544.2	+Control	160.83	+Control	3.3837
+Control	427.42	+Control	162.2	+Control	2.63514
+Control	511.64	+Control	151.18	+Control	3.38431
+Control	459.68	+Control	139.62	+Control	3.29236
+Control	491.57	+Control	82.53	+Control	5.95626
+Control	436.58	+Control	98	+Control	4.4549
+Control	564.06	+Control	94.55	+Control	5.96573
+Control	533.03	+Control	110.03	+Control	4.84441
+Control	598.2	+Control	113.01	+Control	5.29334
+Control	471.16	+Control	92.21	+Control	5.10964
+Control	400.59	+Control	142.59	+Control	2.80938
+Control	393.89	+Control	127.5	+Control	3.08933
+Control	657.3	+Control	194.15	+Control	3.38553
+Control	613.87	+Control	200.46	+Control	3.06231
+Control	552.21	+Control	141.57	+Control	3.90061
+Control	521.91	+Control	111.45	+Control	4.68291
+Control	517.17	+Control	104.44	+Control	4.95184
+Control	443.76	+Control	119.19	+Control	3.72313
+Control	612.99	+Control	105.82	+Control	5.79276
+Control	452.64	+Control	150.49	+Control	3.00777
+Control	547.17	+Control	136.8	+Control	3.99978
+Control	636.19	+Control	211.96	+Control	3.00146
+Control	401.52	+Control	116.74	+Control	3.43944
+Control	514.23	+Control	130.73	+Control	3.93353
-Control	484.93	-Control	88.53	-Control	5.47758
-Control	339.6	-Control	84.75	-Control	4.00708
-Control	534.95	-Control	124.47	-Control	4.29782
-Control	373.1	-Control	237.54	-Control	1.57068
-Control	403.79	-Control	101.19	-Control	3.99041
-Control	327.93	-Control	85.43	-Control	3.83858
-Control	271.92	-Control	120.51	-Control	2.25641
-Control	312.85	-Control	98.68	-Control	3.17035
-Control	377.67	-Control	100.89	-Control	3.74338
-Control	361.21	-Control	108.2	-Control	3.33835
-Control	413.68	-Control	110.77	-Control	3.73459
-Control	347.98	-Control	68.58	-Control	5.07407
-Control	376.75	-Control	79.16	-Control	4.75935
-Control	419.18	-Control	90.29	-Control	4.6426
-Control	207.61	-Control	81.94	-Control	2.53368
-Control	449.79	-Control	110.2	-Control	4.08158
-Control	327.5	-Control	87.14	-Control	3.75832
-Control	338.27	-Control	65.73	-Control	5.14636
-Control	563.62	-Control	93.75	-Control	6.01195
-Control	423	-Control	62.55	-Control	6.76259
-Control	424.64	-Control	109.63	-Control	3.87339
-Control	457.88	-Control	160.03	-Control	2.86121
-Control	338.39	-Control	151.88	-Control	2.22801
-Control	355.55	-Control	93.71	-Control	3.79415
-Control	416.76	-Control	164.63	-Control	2.53149
-Control	308.04	-Control	83.38	-Control	3.69441
-Control	262.19	-Control	95.81	-Control	2.73656
-Control	302.66	-Control	91.45	-Control	3.30957
-Control	250.26	-Control	111.1	-Control	2.25257
-Control	365.01	-Control	119.15	-Control	3.06345
-Control	563.47	-Control	149.18	-Control	3.77711
-Control	440.46	-Control	114.18	-Control	3.85759
-Control	450.17	-Control	95.4	-Control	4.71876
-Control	381.96	-Control	90.4	-Control	4.22522
-Control	320.78	-Control	83.93	-Control	3.82199
-Control	379.61	-Control	124.28	-Control	3.05447
-Control	387.7	-Control	112.15	-Control	3.45698
-Control	389.06	-Control	97.92	-Control	3.97324
-Control	457.22	-Control	113.48	-Control	4.02908
-Control	409.01	-Control	89.28	-Control	4.58121
Non-Programmed	360.67	Non-Programmed	96.55	Non-Programmed	3.73558
Non-Programmed	416.97	Non-Programmed	150.32	Non-Programmed	2.77388
Non-Programmed	375.89	Non-Programmed	97.92	Non-Programmed	3.83875
Non-Programmed	475.32	Non-Programmed	112.03	Non-Programmed	4.24279
Non-Programmed	268.95	Non-Programmed	81.75	Non-Programmed	3.28991
Non-Programmed	511.19	Non-Programmed	86.08	Non-Programmed	5.93855
Non-Programmed	616.23	Non-Programmed	169.2	Non-Programmed	3.64202
Non-Programmed	470.99	Non-Programmed	122.78	Non-Programmed	3.83605
Non-Programmed	341.07	Non-Programmed	91.88	Non-Programmed	3.71212
Non-Programmed	559.66	Non-Programmed	247.47	Non-Programmed	2.26153
Non-Programmed	462.59	Non-Programmed	125.76	Non-Programmed	3.67836
Non-Programmed	442.43	Non-Programmed	105.53	Non-Programmed	4.19246
Non-Programmed	309.16	Non-Programmed	120.55	Non-Programmed	2.56458
Non-Programmed	218.95	Non-Programmed	60.29	Non-Programmed	3.63161
Non-Programmed	407.46	Non-Programmed	120.5	Non-Programmed	3.38141
Non-Programmed	410.4	Non-Programmed	243.3	Non-Programmed	1.68681
Non-Programmed	374.12	Non-Programmed	208.3	Non-Programmed	1.79606
Non-Programmed	412.11	Non-Programmed	112.34	Non-Programmed	3.66842
Non-Programmed	419.43	Non-Programmed	126.3	Non-Programmed	3.3209
Non-Programmed	479.77	Non-Programmed	192.43	Non-Programmed	2.49322
Non-Programmed	213.49	Non-Programmed	79.43	Non-Programmed	2.68778
Non-Programmed	268.05	Non-Programmed	82.78	Non-Programmed	3.2381
Non-Programmed	289.07	Non-Programmed	90.74	Non-Programmed	3.1857
Non-Programmed	242.28	Non-Programmed	75.79	Non-Programmed	3.19673
Non-Programmed	256.89	Non-Programmed	71.63	Non-Programmed	3.58635
Non-Programmed	643.35	Non-Programmed	113.99	Non-Programmed	5.64392
Non-Programmed	490.64	Non-Programmed	138.26	Non-Programmed	3.54868
Non-Programmed	396.21	Non-Programmed	150.6	Non-Programmed	2.63088
Non-Programmed	426.27	Non-Programmed	118.17	Non-Programmed	3.60726
Non-Programmed	343.74	Non-Programmed	79.69	Non-Programmed	4.31346
Non-Programmed	505.45	Non-Programmed	82.29	Non-Programmed	6.1423
Non-Programmed	464.96	Non-Programmed	131.13	Non-Programmed	3.54579
Non-Programmed	541.87	Non-Programmed	140.12	Non-Programmed	3.86719
Non-Programmed	352.08	Non-Programmed	101.19	Non-Programmed	3.4794
Non-Programmed	594.74	Non-Programmed	93.95	Non-Programmed	6.33039
Non-Programmed	268.47	Non-Programmed	122.7	Non-Programmed	2.18802
Non-Programmed	227.79	Non-Programmed	137.62	Non-Programmed	1.65521
Non-Programmed	249.52	Non-Programmed	102.43	Non-Programmed	2.43601
Non-Programmed	212.88	Non-Programmed	125.48	Non-Programmed	1.69653
Non-Programmed	244.28	Non-Programmed	112.34	Non-Programmed	2.17447
Non-Programmed	422.86	Non-Programmed	179.14	Non-Programmed	2.3605
Non-Programmed	460.43	Non-Programmed	177.33	Non-Programmed	2.59646
Non-Programmed	564	Non-Programmed	272.72	Non-Programmed	2.06806
Non-Programmed	639.12	Non-Programmed	138.38	Non-Programmed	4.61859
Non-Programmed	359.31	Non-Programmed	116.99	Non-Programmed	3.07129
Programmed	439.38	Programmed	100.77	Programmed	4.36023
Programmed	481.53	Programmed	130.2	Programmed	3.69839
Programmed	404.03	Programmed	87.89	Programmed	4.597
Programmed	493.86	Programmed	101.92	Programmed	4.84557
Programmed	426.46	Programmed	118.11	Programmed	3.6107
Programmed	510.36	Programmed	132.13	Programmed	3.86256
Programmed	505.86	Programmed	124.48	Programmed	4.06379
Programmed	424.97	Programmed	124.01	Programmed	3.4269
Programmed	433.45	Programmed	64.67	Programmed	6.70249
Programmed	488.94	Programmed	84.48	Programmed	5.78764
Programmed	488.51	Programmed	133.1	Programmed	3.67025
Programmed	500.42	Programmed	91.45	Programmed	5.47206
Programmed	417.3	Programmed	117.49	Programmed	3.55179
Programmed	421.03	Programmed	121.37	Programmed	3.46898
Programmed	436.95	Programmed	139.87	Programmed	3.12397
Programmed	534.96	Programmed	138.72	Programmed	3.8564
Programmed	477.94	Programmed	158.71	Programmed	3.0114
Programmed	487.91	Programmed	117.43	Programmed	4.1549
Programmed	470.92	Programmed	81.84	Programmed	5.75415
Programmed	438.84	Programmed	162.19	Programmed	2.70572
Programmed	612.27	Programmed	96.55	Programmed	6.34148
Programmed	567.62	Programmed	135.78	Programmed	4.18044
Programmed	500.61	Programmed	172.06	Programmed	2.90951
Programmed	495.88	Programmed	121.73	Programmed	4.07361
Programmed	478.44	Programmed	100.66	Programmed	4.75303
Programmed	618.09	Programmed	151.75	Programmed	4.07308
Programmed	493.08	Programmed	154.7	Programmed	3.18733
Programmed	447.41	Programmed	132.4	Programmed	3.37923
Programmed	360.02	Programmed	151.33	Programmed	2.37904
Programmed	469.29	Programmed	67.92	Programmed	6.90945
Programmed	479.02	Programmed	103.83	Programmed	4.6135
Programmed	499.61	Programmed	142.92	Programmed	3.49573
Programmed	373.59	Programmed	92.59	Programmed	4.03488
Programmed	514.39	Programmed	153.53	Programmed	3.35042
Programmed	348.84	Programmed	77.74	Programmed	4.48727
Programmed	480.13	Programmed	117.43	Programmed	4.08865
Programmed	452.31	Programmed	81.16	Programmed	5.57307
Programmed	570.27	Programmed	111.1	Programmed	5.13294
Programmed	426.08	Programmed	179.54	Programmed	2.37318
Programmed	502.62	Programmed	108.69	Programmed	4.62434
Programmed	589.4	Programmed	84.67	Programmed	6.96114
Programmed	537.57	Programmed	120.39	Programmed	4.46524
Programmed	433.73	Programmed	98.2	Programmed	4.4168
Programmed	542.59	Programmed	119.45	Programmed	4.5424
Programmed	409.09	Programmed	78.94	Programmed	5.18229

## Sheet: Gene Expression
PAPER:	The Use of Live Food as a Vehicle of Soybean Meal for Nutritional Programming of Largemouth Bass Micropterus salmoides
AUTHORS:	Molinari, GS., Wojno, M., Kwasek, K.
CRITERIA:	Gene Expression
TISSUE:	Whole Intestine
METHODS:	RT-qPCR
UNIT:	ΔCt (Target Ct - Reference Ct)
Gene name:	IL-1				Gene name:	TNF-a
	Group					Group
	- Control	Non-programmed	Programmed			- Control	Non-programmed	Programmed
Sample 1	7.71	7.07	7.57		Sample 1	19.02	19.18	22.15
Sample 2	8.85	7.65	9.06		Sample 2	21.84	19.82	19.46
Sample 3	7.42	7.98	7.71		Sample 3	20.56	20.56	20.71
Gene name:	IL-8				Gene name:	IL-12p40
	Group					Group
	- Control	Non-programmed	Programmed			- Control	Non-programmed	Programmed
Sample 1	7.71	7.07	7.57		Sample 1	13.97	15.32	14.74
Sample 2	8.85	7.65	9.06		Sample 2	15.33	13.2	13.75
Sample 3	7.42	7.98	7.71		Sample 3	13.31	13.13	15.3
