# Supplementary material for: The use of live food as a vehicle of soybean meal for nutritional programming of largemouth bass Micropterus salmoides
Source: Sci Rep. 2021 May 25;11:10899. doi: 10.1038/s41598-021-89803-2 (PMC8149696; doi:10.1038/s41598-021-89803-2)
Supplement: Supplementary file 2 — Supplementary Information 2. [file 41598_2021_89803_MOESM2_ESM.xlsx]

## Sheet: Sheet1
PAPER:	The Use of Live Food as a Vehicle of Soybean Meal for Nutritional Programming of Largemouth Bass Micropterus salmoides
AUTHORS:	Molinari, GS., Wojno, M., Kwasek, K.
CRITERIA:	Free Amino Acid Composition
TISSUE:	Muscle
METHODS:	Shimadzu protocol No. L529
UNIT:	µmol/kg wet body weight
	Aspartic Acid	Glutamic Acid	Asparagine	Serine	Glutamine	Histidine	Glycine	Threonine	Arginine	Alanine	Tyrosine	Carnosine	Methionine	Valine	Trytophan	Phenylalanine	Isoleucine	Leucine	Proline	Lysine
3 hours
Non-programmed	0.059302	0.472625	0.885749	0.232034	0.549837	3.43514	2.28213	0.459093	0.109649	0.601975	0.080794	0.221885	3.15196	0.566553	0.009154	0.045969	0.060695	0.132335	0.224472	0.895699
Non-programmed	0.05771	0.455113	0.620084	0.217706	0.538892	3.19216	3.34738	0.52934	0.109649	0.654909	0.079998	0.235417	3.33206	0.638193	0.008756	0.04776	0.061093	0.003184	0.392826	1.16554
Non-programmed	0.055322	0.411134	0.917788	0.176513	0.718788	3.74717	2.61068	0.572722	0.100694	0.785652	0.082386	0.193428	2.96968	0.542076	0.007562	0.040795	0.046566	0.101092	0.280789	0.793612
Programmed	0.03781	0.482973	0.871421	0.208751	0.676003	3.87871	2.34541	0.516604	0.122186	0.729733	0.076615	0.232432	3.28609	0.637198	0.008358	0.04378	0.054526	0.116216	0.431034	1.03599
Programmed	0.065272	0.438198	0.808338	0.200194	0.498893	3.44787	2.54481	0.486157	0.109052	0.812318	0.077411	0.212731	3.40011	0.602373	0.007164	0.041591	0.050347	0.110047	0.440984	1.01391
Programmed	0.059302	0.427452	1.08574	0.129151	0.786448	4.07015	1.85786	0.54526	0.116813	0.827044	0.06567	0.226263	3.41006	0.671227	0.006965	0.038407	0.052536	0.112435	0.695306	1.11758
+ Control	0.038805	0.485162	0.228452	0.29253	0.397403	2.29407	4.63352	0.815502	0.09154	0.450735	0.09353	0.219298	3.0851	0.552026	0.005771	0.041989	0.035024	0.004577	0.263277	0.116216
+ Control	0.030646	0.420288	0.23681	0.239994	0.514216	2.72789	2.40491	0	0.115818	0.473421	0.069451	0.266859	3.77503	0.663267	0.006368	0.048357	0.033034	0.004378	0.235019	0.153827
+ Control	0.038407	0.433024	0.265267	0.32238	0.546852	2.30402	5.02356	0.858088	0.081391	0.489341	0.100097	0.205567	2.9856	0.579687	0.006965	0.053929	0.038805	0.00398	0.303276	0.194224
- Control	0.089749	0.570334	1.43559	0.193627	0.774309	4.22935	2.2294	0.640979	0.150643	0.817094	0.069252	0.234223	3.32171	0.599189	0.006766	0.036417	0.046765	0.003582	0.50745	1.17908
- Control	0.104475	0.552424	0.987438	0.232631	0.957787	4.35611	1.91816	0.611328	0.140295	0.951021	0.071441	0.431631	3.62479	0.694311	0.007363	0.046765	0.070645	0.148454	0.550832	1.1944
- Control	0.063282	0.396408	1.23798	0.145867	0.714609	3.66856	1.55916	0.503271	0.132534	0.9154	0.055919	0.217706	3.44827	0.661675	0.005771	0.034825	0.041193	0.003383	0.381085	0.89351
24 hours
Non-programmed	0.04975	0.125967	0.269645	0.108256	0.30646	2.89844	1.82622	0.258899	0.089749	0.36218	0.062088	0.216114	3.28191	0.611925	0.008159	0.031442	0.061093	0.111838	0.360588	0.970722
Non-programmed	0.070844	0.184274	0.655904	0.089351	0.530733	2.79635	3.04848	0.412925	0.107261	0.694311	0.058307	0.205965	3.07813	0.611129	0.006965	0.023283	0.044775	0.003383	0.366956	0.819681
Non-programmed	0.082187	0.1791	0.751623	0.108853	0.49352	3.02997	3.06798	0.448347	0.112236	0.611328	0.079202	0.28258	3.08589	0.605159	0.010746	0.034825	0.050546	0.002587	0.398398	0.897689
Programmed	0.069849	0.16716	0.822467	0.106863	0.701873	3.71434	2.11418	0.379493	0.1194	0.439392	0.055919	0.191836	3.12211	0.572523	0.007363	0.026268	0.052138	0.002587	0.393821	0.898684
Programmed	0.130942	0.192035	0.839382	0.070048	0.621676	3.42559	2.03796	0.470834	0.107659	0.614512	0.058307	0.21293	3.26579	0.611328	0.007562	0.026467	0.055123	0.106465	0.351235	1.02684
Programmed	0.065869	0.164971	0.810328	0.12139	0.54725	2.39835	1.71021	0.474217	0.139499	0.763563	0.064277	0.164573	2.82898	0.651128	0.009353	0.037213	0.087162	0.154026	0.339494	1.53887
+ Control	0.055123	0.209348	0.207756	0.265864	0.412328	2.63456	5.48504	0	0.124176	0.369344	0.088356	0.215517	3.29146	0.601776	0.007761	0.029651	0.03781	0.004776	0.324569	0.239795
+ Control	0.055322	0.198204	0.198204	0.131141	0.406358	1.86503	4.02079	0	0.116017	0.319793	0.076217	0.159598	2.76709	0.547449	0.007562	0.026467	0.029452	0.004577	0.395612	0.199995
+ Control	0.037014	0.136713	0.211139	0.147459	0.362379	2.33626	4.85759	0	0.09552	0.361185	0.118405	0.198801	3.15614	0.625855	0.008557	0.036417	0.045173	0.084973	0.425661	0.263476
- Control	0.105072	0.160593	0.630233	0.078406	0.568145	3.61583	1.80593	0.403373	0.10348	0.661476	0.055919	0.216313	3.20649	0.636601	0.007562	0.025671	0.054128	0.103679	0.242581	1.56951
- Control	0.068655	0.161389	0.751623	0.083182	0.579289	3.14122	2.4079	0.462277	0.141688	0.494913	0.063879	0.206761	3.18758	0.598194	0.00796	0.026666	0.052337	0.099301	0.420686	0.995199
- Control	0.083182	0.165767	0.718788	0.086764	0.564762	3.40847	1.41469	0.383473	0.120395	0.750031	0.068854	0.22686	3.71434	0.749235	0.009154	0.034029	0.074227	0.133927	0.473222	1.50743
